# Supplementary material for: Explicit characterization of human population connectivity reveals long run persistence of interregional dengue shocks
Source: J R Soc Interface. 2020 Jul 22;17(168):20200340. doi: 10.1098/rsif.2020.0340 (PMC7423435; doi:10.1098/rsif.2020.0340)
Supplement: Study Data [file rsif20200340supp3.R]

Archive with 1 entries (1 files):
- rsif20200340supp3.R.out
